# Supplementary material for: Development of Organocatalytic Darzens Reactions Exploiting the Cyclopropenimine Superbase
Source: Molecules. 2024 Sep 13;29(18):4350. doi: 10.3390/molecules29184350 (PMC11434499; doi:10.3390/molecules29184350)
Supplement: Supplementary file 1 [file molecules-29-04350-s001.zip]

Archive with 1 entries (1 files):
- molecules-3158380-supplementary.pdf
